# Supplementary material for: Size-age population structure of an endangered and anthropogenically introgressed northern Adriatic population of marble trout (Salmo marmoratus Cuv.): insights for its conservation and sustainable exploitation
Source: PeerJ. 2023 Mar 17;11:e14991. doi: 10.7717/peerj.14991 (PMC10026717; doi:10.7717/peerj.14991)
Supplement: Supplemental Information 10 — Wr: regressed weights used to impute missing data for the body density estimates; TL-Age: individuals used for age determination (n = 295); TL-W: individuals used for the length-weight regression. Other abbreviations as in Fig. 2 and Tables 1, 2. [file peerj-11-14991-s010.xlsx]

## Sheet: Table S1
Table S1. Raw dataset. TL: total length (cm); W: wet mass (g); Wr: regressed wet weights (g) used to impute missing data (n= 124) for the biomass density estimates, using the estimated length-weight regression [W= TL^3.055 * 10^(-2.100)]; Age: age in decimal years, determined by scale-reading. Survey: toponym corresponding to an electrofishing transect (sample A), or an angling session (sample B)…
year	Date	TL (cm)	Wr (g)	W (g)	Age (yr)	Survey	Sampled system	Sampled volumes (m3)	Coordinates	sample	TL-W	DENS	TL-Age	PSD
2016	2016-05-05	41		626	4.16667	OiraP2016	TOR3		46°10'22.33"N 8°19'08.31"E	B	x		x
2016	2016-05-18	33		300	3.16667	OiraP2016	TOR3		46°10'20.82"N 8°19'01.72"E	B	x		x
2017	2017-06-08	15	31.1458	na	na	BeuramonteID2017	TOR2	600	46°05'16.10"N 8°17'41.83"E	A		x		x
2017	2017-06-08	18	54.3669	na	na	BeuramonteID2017	TOR2	600	46°05'16.10"N 8°17'41.83"E	A		x		x
2017	2017-06-08	20	75.0145	na	na	BeuramonteID2017	TOR2	600	46°05'16.10"N 8°17'41.83"E	A		x		x
2017	2017-06-08	21	87.0739	na	na	BeuramonteID2017	TOR2	600	46°05'16.10"N 8°17'41.83"E	A		x		x
2017	2017-06-08	27	187.661	na	3.25	BeuramonteID2017	TOR2	600	46°05'16.10"N 8°17'41.83"E	A		x	x	x
2017	2017-06-08	12	15.7505	na	na	BeuramonteID2017	TOR2	600	46°05'16.10"N 8°17'41.83"E	A		x		x
2017	2017-06-08	14	25.226	na	na	BeuramonteID2017	TOR2	600	46°05'16.10"N 8°17'41.83"E	A		x		x
2017	2017-06-08	14	25.226	na	na	BeuramonteID2017	TOR2	600	46°05'16.10"N 8°17'41.83"E	A		x		x
2017	2017-06-08	15	31.1458	na	na	BeuramonteID2017	TOR2	600	46°05'16.10"N 8°17'41.83"E	A		x		x
2017	2017-06-08	15	31.1458	na	na	BeuramonteID2017	TOR2	600	46°05'16.10"N 8°17'41.83"E	A		x		x
2017	2017-06-08	15.5	34.4279	na	na	BeuramonteID2017	TOR2	600	46°05'16.10"N 8°17'41.83"E	A		x		x
2017	2017-06-08	16	37.935	na	na	BeuramonteID2017	TOR2	600	46°05'16.10"N 8°17'41.83"E	A		x		x
2017	2017-06-08	16	37.935	na	na	BeuramonteID2017	TOR2	600	46°05'16.10"N 8°17'41.83"E	A		x		x
2017	2017-06-08	16	37.935	na	na	BeuramonteID2017	TOR2	600	46°05'16.10"N 8°17'41.83"E	A		x		x
2017	2017-06-08	17	45.6549	na	na	BeuramonteID2017	TOR2	600	46°05'16.10"N 8°17'41.83"E	A		x		x
2017	2017-06-08	17	45.6549	na	na	BeuramonteID2017	TOR2	600	46°05'16.10"N 8°17'41.83"E	A		x		x
2017	2017-06-08	17	45.6549	na	na	BeuramonteID2017	TOR2	600	46°05'16.10"N 8°17'41.83"E	A		x		x
2017	2017-06-08	18	54.3669	na	na	BeuramonteID2017	TOR2	600	46°05'16.10"N 8°17'41.83"E	A		x		x
2017	2017-06-08	18.5	59.1143	na	na	BeuramonteID2017	TOR2	600	46°05'16.10"N 8°17'41.83"E	A		x		x
2017	2017-06-08	19	64.1328	na	na	BeuramonteID2017	TOR2	600	46°05'16.10"N 8°17'41.83"E	A		x		x
2017	2017-06-08	19	64.1328	na	na	BeuramonteID2017	TOR2	600	46°05'16.10"N 8°17'41.83"E	A		x		x
2017	2017-06-08	20	75.0145	na	na	BeuramonteID2017	TOR2	600	46°05'16.10"N 8°17'41.83"E	A		x		x
2017	2017-06-08	20	75.0145	na	na	BeuramonteID2017	TOR2	600	46°05'16.10"N 8°17'41.83"E	A		x		x
2017	2017-06-08	20	75.0145	na	na	BeuramonteID2017	TOR2	600	46°05'16.10"N 8°17'41.83"E	A		x		x
2017	2017-06-08	20	75.0145	na	na	BeuramonteID2017	TOR2	600	46°05'16.10"N 8°17'41.83"E	A		x		x
2017	2017-06-08	21	87.0739	na	na	BeuramonteID2017	TOR2	600	46°05'16.10"N 8°17'41.83"E	A		x		x
2017	2017-06-08	21	87.0739	na	na	BeuramonteID2017	TOR2	600	46°05'16.10"N 8°17'41.83"E	A		x		x
2017	2017-06-08	22	100.373	na	na	BeuramonteID2017	TOR2	600	46°05'16.10"N 8°17'41.83"E	A		x		x
2017	2017-06-08	22	100.373	na	na	BeuramonteID2017	TOR2	600	46°05'16.10"N 8°17'41.83"E	A		x		x
2017	2017-06-08	22	100.373	na	na	BeuramonteID2017	TOR2	600	46°05'16.10"N 8°17'41.83"E	A		x		x
2017	2017-06-08	23	114.975	na	na	BeuramonteID2017	TOR2	600	46°05'16.10"N 8°17'41.83"E	A		x		x
2017	2017-06-08	23	114.975	na	na	BeuramonteID2017	TOR2	600	46°05'16.10"N 8°17'41.83"E	A		x		x
2017	2017-06-08	28		225	3.25	BeuramonteID2017	TOR2	600	46°05'16.10"N 8°17'41.83"E	A	x	x	x	x
2017	2017-06-08	29.8		240	na	BeuramonteID2017	TOR2	600	46°05'16.10"N 8°17'41.83"E	A	x	x		x
2017	2017-06-08	35		484	3.25	BeuramonteID2017	TOR2	600	46°05'16.10"N 8°17'41.83"E	A	x	x	x	x
2017	2017-06-08	45.5		720	5.25	BeuramonteID2017	TOR2	600	46°05'16.10"N 8°17'41.83"E	A	x	x	x	x
2017	2017-06-08	6.3		2	na	BeuravalleID2017	TOR2	360	46°05'15.40"N 8°17'33.75"E	A	x	x		x
2017	2017-06-08	7		3	0.25	BeuravalleID2017	TOR2	360	46°05'15.40"N 8°17'33.75"E	A	x	x	x	x
2017	2017-06-08	7		2.5	na	BeuravalleID2017	TOR2	360	46°05'15.40"N 8°17'33.75"E	A	x	x		x
2017	2017-06-08	13.5		21	na	BeuravalleID2017	TOR2	360	46°05'15.40"N 8°17'33.75"E	A	x	x		x
2017	2017-06-08	16		40	2.25	BeuravalleID2017	TOR2	360	46°05'15.40"N 8°17'33.75"E	A	x	x	x	x
2017	2017-06-08	16.2		35	na	BeuravalleID2017	TOR2	360	46°05'15.40"N 8°17'33.75"E	A	x	x		x
2017	2017-06-08	17		41	1.25	BeuravalleID2017	TOR2	360	46°05'15.40"N 8°17'33.75"E	A	x	x	x	x
2017	2017-06-08	19		71	1.25	BeuravalleID2017	TOR2	360	46°05'15.40"N 8°17'33.75"E	A	x	x	x	x
2017	2017-06-08	19		55	2.25	BeuravalleID2017	TOR2	360	46°05'15.40"N 8°17'33.75"E	A	x	x	x	x
2017	2017-06-08	19.3		67	2.25	BeuravalleID2017	TOR2	360	46°05'15.40"N 8°17'33.75"E	A	x	x	x	x
2017	2017-06-08	38		553	4.25	BeuravalleID2017	TOR2	360	46°05'15.40"N 8°17'33.75"E	A	x	x	x	x
2017	2017-06-08	40		615	na	BeuravalleID2017	TOR2	360	46°05'15.40"N 8°17'33.75"E	A	x	x		x
2017	2017-06-08	44.2		691	5.25	BeuravalleID2017	TOR2	360	46°05'15.40"N 8°17'33.75"E	A	x	x	x	x
2017	2017-06-08	49		940	4.25	BeuravalleID2017	TOR2	360	46°05'15.40"N 8°17'33.75"E	A	x	x	x	x
2017	2017-06-08	55		1100	na	BeuravalleID2017	TOR2	360	46°05'15.40"N 8°17'33.75"E	A	x	x		x
2017	2017-06-08	14.5		33	1.25	BeuravalleID2017	TOR2	360	46°05'15.40"N 8°17'33.75"E	A	x	x	x	x
2017	2017-06-08	14.5		31	na	BeuravalleID2017	TOR2	360	46°05'15.40"N 8°17'33.75"E	A	x	x		x
2017	2017-06-08	16		40	na	BeuravalleID2017	TOR2	360	46°05'15.40"N 8°17'33.75"E	A	x	x		x
2017	2017-06-08	20		110	na	BeuravalleID2017	TOR2	360	46°05'15.40"N 8°17'33.75"E	A	x	x		x
2017	2017-06-08	21.5		77	2.25	BeuravalleID2017	TOR2	360	46°05'15.40"N 8°17'33.75"E	A	x	x	x	x
2017	2017-06-08	23		128	2.25	BeuravalleID2017	TOR2	360	46°05'15.40"N 8°17'33.75"E	A	x	x	x	x
2017	2017-06-08	25.5		186	2.25	BeuravalleID2017	TOR2	360	46°05'15.40"N 8°17'33.75"E	A	x	x	x	x
2017	2017-06-20	22	100.373	na	na	CrevoladossolamonteID2017	TOR3	340	46°09'25.15''N 8°18'36.42''E	A		x		x
2017	2017-06-20	28.5	221.371	na	2.25	CrevoladossolamonteID2017	TOR3	340	46°09'25.15''N 8°18'36.42''E	A		x	x	x
2017	2017-06-27	20		74	2.25	CrodoID2017	TOR3	140	46°11'24.41''N 8°19'18.71''E	A	x	x	x	x
2017	2017-06-27	20		89	2.25	CrodoID2017	TOR3	140	46°11'24.41''N 8°19'18.71''E	A	x	x	x	x
2017	2017-06-27	24.5		170	3.25	CrodoID2017	TOR3	140	46°11'24.41''N 8°19'18.71''E	A	x	x	x	x
2017	2017-06-27	25		161	2.25	CrodoID2017	TOR3	140	46°11'24.41''N 8°19'18.71''E	A	x	x	x	x
2017	2017-06-27	25.2		169	na	CrodoID2017	TOR3	140	46°11'24.41''N 8°19'18.71''E	A	x	x		x
2017	2017-06-27	34.9		367	3.25	CrodoID2017	TOR3	140	46°11'24.41''N 8°19'18.71''E	A	x	x	x	x
2017	2017-06-27	38.5		335	na	CrodoID2017	TOR3	140	46°11'24.41''N 8°19'18.71''E	A	x	x		x
2017	2017-06-27	14	25.226	na	na	CrodoID2017	TOR3	140	46°11'24.41''N 8°19'18.71''E	A		x		x
2017	2017-06-27	17.5		51	na	CrodoID2017	TOR3	140	46°11'24.41''N 8°19'18.71''E	A	x	x		x
2017	2017-06-27	20		72	na	CrodoID2017	TOR3	140	46°11'24.41''N 8°19'18.71''E	A	x	x		x
2017	2017-06-27	20.5		106	na	CrodoID2017	TOR3	140	46°11'24.41''N 8°19'18.71''E	A	x	x		x
2017	2017-06-27	21		103	na	CrodoID2017	TOR3	140	46°11'24.41''N 8°19'18.71''E	A	x	x		x
2017	2017-06-27	23		130	na	CrodoID2017	TOR3	140	46°11'24.41''N 8°19'18.71''E	A	x	x		x
2017	2017-06-27	25		189	3.25	CrodoID2017	TOR3	140	46°11'24.41''N 8°19'18.71''E	A	x	x	x	x
2017	2017-06-27	26.5		171	na	CrodoID2017	TOR3	140	46°11'24.41''N 8°19'18.71''E	A	x	x		x
2017	2017-06-27	27		198	3.25	CrodoID2017	TOR3	140	46°11'24.41''N 8°19'18.71''E	A	x	x	x	x
2017	2017-06-27	35		380	5.25	CrodoID2017	TOR3	140	46°11'24.41''N 8°19'18.71''E	A	x	x	x	x
2017	2017-12-01	25.6		136	2.75	CosascaID2017*	TOR2		46°06'00.83"N 8°18'24.52"E	A	x		x	x
2017	2017-12-01	33.6		295	3.75	CosascaID2017*	TOR2		46°06'00.83"N 8°18'24.52"E	A	x		x	x
2017	2017-12-01	36.5		455	3.75	CosascaID2017*	TOR2		46°06'00.83"N 8°18'24.52"E	A	x		x	x
2017	2017-12-01	46		836	4.75	CosascaID2017*	TOR2		46°06'00.83"N 8°18'24.52"E	A	x		x	x
2017	2017-06-20	29	233.453	na	na	CrevoladossolavalleID2017	TOR3	180	46°09'04.72''N 8°18'32.87''E	A		x		x
2017	2017-06-20	10	9.02319	na	na	DomodossolamonteID2017	TOR2	390	46°06'47.86''N 8°18'22.04''E	A		x		x
2017	2017-06-20	10	9.02319	na	na	DomodossolamonteID2017	TOR2	390	46°06'47.86''N 8°18'22.04''E	A		x		x
2017	2017-06-20	15	31.1458	na	na	DomodossolamonteID2017	TOR2	390	46°06'47.86''N 8°18'22.04''E	A		x		x
2017	2017-06-20	15	31.1458	na	na	DomodossolamonteID2017	TOR2	390	46°06'47.86''N 8°18'22.04''E	A		x		x
2017	2017-06-20	17.2		61	1.25	DomodossolamonteID2017	TOR2	390	46°06'47.86''N 8°18'22.04''E	A	x	x	x	x
2017	2017-06-20	18	54.3669	na	na	DomodossolamonteID2017	TOR2	390	46°06'47.86''N 8°18'22.04''E	A		x		x
2017	2017-06-20	10	9.02319	na	na	DomodossolamonteID2017	TOR2	390	46°06'47.86''N 8°18'22.04''E	A		x		x
2017	2017-06-20	10	9.02319	na	na	DomodossolamonteID2017	TOR2	390	46°06'47.86''N 8°18'22.04''E	A		x		x
2017	2017-06-20	10	9.02319	na	na	DomodossolamonteID2017	TOR2	390	46°06'47.86''N 8°18'22.04''E	A		x		x
2017	2017-06-20	10	9.02319	na	na	DomodossolamonteID2017	TOR2	390	46°06'47.86''N 8°18'22.04''E	A		x		x
2017	2017-06-20	10	9.02319	na	na	DomodossolamonteID2017	TOR2	390	46°06'47.86''N 8°18'22.04''E	A		x		x
2017	2017-06-20	10	9.02319	na	na	DomodossolamonteID2017	TOR2	390	46°06'47.86''N 8°18'22.04''E	A		x		x
2017	2017-06-20	10	9.02319	na	na	DomodossolamonteID2017	TOR2	390	46°06'47.86''N 8°18'22.04''E	A		x		x
2017	2017-06-20	10	9.02319	na	na	DomodossolamonteID2017	TOR2	390	46°06'47.86''N 8°18'22.04''E	A		x		x
2017	2017-06-20	10	9.02319	na	na	DomodossolamonteID2017	TOR2	390	46°06'47.86''N 8°18'22.04''E	A		x		x
2017	2017-06-20	10	9.02319	na	na	DomodossolamonteID2017	TOR2	390	46°06'47.86''N 8°18'22.04''E	A		x		x
2017	2017-06-20	12	15.7505	na	na	DomodossolamonteID2017	TOR2	390	46°06'47.86''N 8°18'22.04''E	A		x		x
2017	2017-06-20	12	15.7505	na	na	DomodossolamonteID2017	TOR2	390	46°06'47.86''N 8°18'22.04''E	A		x		x
2017	2017-06-20	12	15.7505	na	na	DomodossolamonteID2017	TOR2	390	46°06'47.86''N 8°18'22.04''E	A		x		x
2017	2017-06-20	12	15.7505	na	na	DomodossolamonteID2017	TOR2	390	46°06'47.86''N 8°18'22.04''E	A		x		x
2017	2017-06-20	12	15.7505	na	na	DomodossolamonteID2017	TOR2	390	46°06'47.86''N 8°18'22.04''E	A		x		x
2017	2017-06-20	12	15.7505	na	na	DomodossolamonteID2017	TOR2	390	46°06'47.86''N 8°18'22.04''E	A		x		x
2017	2017-06-20	12	15.7505	na	na	DomodossolamonteID2017	TOR2	390	46°06'47.86''N 8°18'22.04''E	A		x		x
2017	2017-06-20	12	15.7505	na	na	DomodossolamonteID2017	TOR2	390	46°06'47.86''N 8°18'22.04''E	A		x		x
2017	2017-06-20	12	15.7505	na	na	DomodossolamonteID2017	TOR2	390	46°06'47.86''N 8°18'22.04''E	A		x		x
2017	2017-06-20	12	15.7505	na	na	DomodossolamonteID2017	TOR2	390	46°06'47.86''N 8°18'22.04''E	A		x		x
2017	2017-06-20	12	15.7505	na	na	DomodossolamonteID2017	TOR2	390	46°06'47.86''N 8°18'22.04''E	A		x		x
2017	2017-06-20	12	15.7505	na	na	DomodossolamonteID2017	TOR2	390	46°06'47.86''N 8°18'22.04''E	A		x		x
2017	2017-06-20	15	31.1458	na	na	DomodossolamonteID2017	TOR2	390	46°06'47.86''N 8°18'22.04''E	A		x		x
2017	2017-06-20	15	31.1458	na	na	DomodossolamonteID2017	TOR2	390	46°06'47.86''N 8°18'22.04''E	A		x		x
2017	2017-06-20	15	31.1458	na	na	DomodossolamonteID2017	TOR2	390	46°06'47.86''N 8°18'22.04''E	A		x		x
2017	2017-06-20	15	31.1458	na	na	DomodossolamonteID2017	TOR2	390	46°06'47.86''N 8°18'22.04''E	A		x		x
2017	2017-06-20	15.9	37.2152	na	na	DomodossolamonteID2017	TOR2	390	46°06'47.86''N 8°18'22.04''E	A		x		x
2017	2017-06-20	16.5	41.6748	na	na	DomodossolamonteID2017	TOR2	390	46°06'47.86''N 8°18'22.04''E	A		x		x
2017	2017-06-20	18	54.3669	na	na	DomodossolamonteID2017	TOR2	390	46°06'47.86''N 8°18'22.04''E	A		x		x
2017	2017-06-20	18	54.3669	na	na	DomodossolamonteID2017	TOR2	390	46°06'47.86''N 8°18'22.04''E	A		x		x
2017	2017-06-20	18.6		55	na	DomodossolamonteID2017	TOR2	390	46°06'47.86''N 8°18'22.04''E	A	x	x		x
2017	2017-06-20	19		64	na	DomodossolamonteID2017	TOR2	390	46°06'47.86''N 8°18'22.04''E	A	x	x		x
2017	2017-06-20	22		105	na	DomodossolamonteID2017	TOR2	390	46°06'47.86''N 8°18'22.04''E	A	x	x		x
2017	2017-06-20	22	100.373	na	na	DomodossolamonteID2017	TOR2	390	46°06'47.86''N 8°18'22.04''E	A		x		x
2017	2017-06-20	26.5		214	na	DomodossolamonteID2017	TOR2	390	46°06'47.86''N 8°18'22.04''E	A	x	x		x
2017	2017-06-20	29.5		225	na	DomodossolamonteID2017	TOR2	390	46°06'47.86''N 8°18'22.04''E	A	x	x		x
2017	2017-06-20	31.4		421	3.25	DomodossolamonteID2017	TOR2	390	46°06'47.86''N 8°18'22.04''E	A	x	x	x	x
2017	2017-06-20	8.5		7	na	DomodossolavalleID2017	TOR2	600	46°06'33.48''N 8°18'20.97''E	A	x	x		x
2017	2017-06-20	14.5		34	na	DomodossolavalleID2017	TOR2	600	46°06'33.48''N 8°18'20.97''E	A	x	x		x
2017	2017-06-20	16.9		34	1.25	DomodossolavalleID2017	TOR2	600	46°06'33.48''N 8°18'20.97''E	A	x	x	x	x
2017	2017-06-20	19		60	na	DomodossolavalleID2017	TOR2	600	46°06'33.48''N 8°18'20.97''E	A	x	x		x
2017	2017-06-20	22.2		101	na	DomodossolavalleID2017	TOR2	600	46°06'33.48''N 8°18'20.97''E	A	x	x		x
2017	2017-06-20	28.5	221.371	na	2.25	DomodossolavalleID2017	TOR2	600	46°06'33.48''N 8°18'20.97''E	A		x	x	x
2017	2017-06-20	28.5	221.371	na	na	DomodossolavalleID2017	TOR2	600	46°06'33.48''N 8°18'20.97''E	A		x		x
2017	2017-06-20	32		367	3.25	DomodossolavalleID2017	TOR2	600	46°06'33.48''N 8°18'20.97''E	A	x	x	x	x
2017	2017-06-20	14		24	na	DomodossolavalleID2017	TOR2	600	46°06'33.48''N 8°18'20.97''E	A		x		x
2017	2017-06-20	15		35	na	DomodossolavalleID2017	TOR2	600	46°06'33.48''N 8°18'20.97''E	A		x		x
2017	2017-06-20	16		42	na	DomodossolavalleID2017	TOR2	600	46°06'33.48''N 8°18'20.97''E	A		x		x
2017	2017-06-20	16.2		46	na	DomodossolavalleID2017	TOR2	600	46°06'33.48''N 8°18'20.97''E	A		x		x
2017	2017-06-20	16.5		48	na	DomodossolavalleID2017	TOR2	600	46°06'33.48''N 8°18'20.97''E	A	x	x		x
2017	2017-06-20	18	54.3669	na	na	DomodossolavalleID2017	TOR2	600	46°06'33.48''N 8°18'20.97''E	A		x		x
2017	2017-06-20	19.2		69	na	DomodossolavalleID2017	TOR2	600	46°06'33.48''N 8°18'20.97''E	A	x	x		x
2017	2017-06-20	22.5		114	na	DomodossolavalleID2017	TOR2	600	46°06'33.48''N 8°18'20.97''E	A	x	x		x
2017	2017-06-20	22.9		158	2.25	DomodossolavalleID2017	TOR2	600	46°06'33.48''N 8°18'20.97''E	A	x	x	x	x
2017	2017-06-20	23.4		111	2.25	DomodossolavalleID2017	TOR2	600	46°06'33.48''N 8°18'20.97''E	A	x	x	x	x
2017	2017-06-20	23.5		130	na	DomodossolavalleID2017	TOR2	600	46°06'33.48''N 8°18'20.97''E	A	x	x		x
2017	2017-06-20	25		154	2.25	DomodossolavalleID2017	TOR2	600	46°06'33.48''N 8°18'20.97''E	A	x	x	x	x
2017	2017-06-20	25.6		83	na	DomodossolavalleID2017	TOR2	600	46°06'33.48''N 8°18'20.97''E	A	x	x		x
2017	2017-06-20	26		150	na	DomodossolavalleID2017	TOR2	600	46°06'33.48''N 8°18'20.97''E	A	x	x		x
2017	2017-06-20	26.5		286	na	DomodossolavalleID2017	TOR2	600	46°06'33.48''N 8°18'20.97''E	A	x	x		x
2017	2017-06-20	28.5		225	na	DomodossolavalleID2017	TOR2	600	46°06'33.48''N 8°18'20.97''E	A	x	x		x
2017	2017-06-20	29		271	na	DomodossolavalleID2017	TOR2	600	46°06'33.48''N 8°18'20.97''E	A	x	x		x
2017	2017-06-20	29.3		245	2.25	DomodossolavalleID2017	TOR2	600	46°06'33.48''N 8°18'20.97''E	A	x	x	x	x
2017	2017-06-20	30.5		258	3.25	DomodossolavalleID2017	TOR2	600	46°06'33.48''N 8°18'20.97''E	A	x	x	x	x
2017	2017-06-20	34.9		455	3.25	DomodossolavalleID2017	TOR2	600	46°06'33.48''N 8°18'20.97''E	A	x	x	x	x
2017	2017-04-04	15.6		35	1.08333	GravellonaToceID2017	TOR1	5000	45°56'28.86''N 8°28'59.07''E	A	x	x	x	x
2017	2017-04-04	18		58	2.08333	GravellonaToceID2017	TOR1	5000	45°56'28.86''N 8°28'59.07''E	A	x	x	x	x
2017	2017-06-27	7.3	3.44944	na	na	MigiandoneID2017	TOR1	800	45°59'20.64''N 8°23'21.69''E	A		x		x
2017	2017-06-27	8	4.56305	na	na	MigiandoneID2017	TOR1	800	45°59'20.64''N 8°23'21.69''E	A		x		x
2017	2017-07-28	30.5		230	3.33333	OiraP2017	TOR3		46°10'16.76"N 8°18'49.00"E	B	x		x	x
2017	2017-08-01	29.5		214	3.41667	OiraP2017	TOR3		46°10'16.02"N 8°18'48.68"E	B	x		x	x
2017	2017-06-27	19.5	69.4303	na	na	Prata2ID2017	TOR2	360	46°02'13.84''N 8°16'20.66''E	A		x		x
2017	2017-03-10	32		267	3	Prata3ID2017	TOR2	140	46°01'42.44''N 8°17'03.34''E	A	x	x	x	x
2017	2017-03-10	37.8		470	4	Prata3ID2017	TOR2	140	46°01'42.44''N 8°17'03.34''E	A	x	x	x	x
2017	2017-03-10	40		570	4	Prata3ID2017	TOR2	140	46°01'42.44''N 8°17'03.34''E	A	x	x	x	x
2017	2017-03-10	58	1940.81	na	6	Prata3ID2017	TOR2	140	46°01'42.44''N 8°17'03.34''E	A		x	x	x
2017	2017-03-10	48		760	5	Prata3ID2017	TOR2	140	46°01'42.44''N 8°17'03.34''E	A	x	x	x	x
2017	2017-03-10	15	31.1458	na	na	Vogogna1ID2017	TOR1	320	46°00'54.19''N 8°16'59.11''E	A		x		x
2017	2017-03-10	15	31.1458	na	na	Vogogna1ID2017	TOR1	320	46°00'54.19''N 8°16'59.11''E	A		x		x
2017	2017-03-10	15.5	34.4279	na	na	Vogogna1ID2017	TOR1	320	46°00'54.19''N 8°16'59.11''E	A		x		x
2017	2017-03-10	16	37.935	na	na	Vogogna1ID2017	TOR1	320	46°00'54.19''N 8°16'59.11''E	A		x		x
2017	2017-03-10	17	45.6549	na	na	Vogogna1ID2017	TOR1	320	46°00'54.19''N 8°16'59.11''E	A		x		x
2017	2017-03-10	18	54.3669	na	na	Vogogna1ID2017	TOR1	320	46°00'54.19''N 8°16'59.11''E	A		x		x
2017	2017-03-10	18	54.3669	na	na	Vogogna1ID2017	TOR1	320	46°00'54.19''N 8°16'59.11''E	A		x		x
2017	2017-03-10	20	75.0145	na	na	Vogogna1ID2017	TOR1	320	46°00'54.19''N 8°16'59.11''E	A		x		x
2017	2017-03-10	20	75.0145	na	na	Vogogna1ID2017	TOR1	320	46°00'54.19''N 8°16'59.11''E	A		x		x
2017	2017-03-10	20	75.0145	na	na	Vogogna1ID2017	TOR1	320	46°00'54.19''N 8°16'59.11''E	A		x		x
2017	2017-03-10	20	75.0145	na	na	Vogogna1ID2017	TOR1	320	46°00'54.19''N 8°16'59.11''E	A		x		x
2017	2017-03-10	22	100.373	na	na	Vogogna1ID2017	TOR1	320	46°00'54.19''N 8°16'59.11''E	A		x		x
2017	2017-03-10	22	100.373	na	na	Vogogna1ID2017	TOR1	320	46°00'54.19''N 8°16'59.11''E	A		x		x
2017	2017-03-10	24	130.942	na	na	Vogogna1ID2017	TOR1	320	46°00'54.19''N 8°16'59.11''E	A		x		x
2017	2017-03-10	25	148.337	na	na	Vogogna1ID2017	TOR1	320	46°00'54.19''N 8°16'59.11''E	A		x		x
2017	2017-03-10	25	148.337	na	na	Vogogna1ID2017	TOR1	320	46°00'54.19''N 8°16'59.11''E	A		x		x
2017	2017-03-10	27	187.661	na	na	Vogogna1ID2017	TOR1	320	46°00'54.19''N 8°16'59.11''E	A		x		x
2017	2017-03-10	30	258.932	na	na	Vogogna1ID2017	TOR1	320	46°00'54.19''N 8°16'59.11''E	A		x		x
2017	2017-03-10	30	258.932	na	na	Vogogna1ID2017	TOR1	320	46°00'54.19''N 8°16'59.11''E	A		x		x
2017	2017-03-10	35	414.704	na	na	Vogogna1ID2017	TOR1	320	46°00'54.19''N 8°16'59.11''E	A		x		x
2017	2017-03-10	65	2749.06	na	na	Vogogna1ID2017	TOR1	320	46°00'54.19''N 8°16'59.11''E	A		x		x
2017	2017-05-26	13.7		27.5	1.16667	Vogogna2ID2017	TOR1	330	46°00'31.18''N 8°16'56.40''E	A	x	x	x	x
2017	2017-05-26	15.9		41.2	1.16667	Vogogna2ID2017	TOR1	330	46°00'31.18''N 8°16'56.40''E	A	x	x	x	x
2018	2018-08-07	23.2		112	2.41667	BeuraP2018	TOR2		46°05'23.11"N 8°18'01.67"E	B	x		x
2018	2018-08-07	28.5		200	2.41667	BeuraP2018	TOR2		46°05'23.70"N 8°18'02.97"E	B	x		x
2018	2018-08-07	36.8		354	3.41667	BeuraP2018	TOR2		46°05'22.91"N 8°18'01.13"E	B	x		x
2018	2018-08-11	37		447	3.41667	BeuraP2018	TOR2		46°04'56.03"N 8°17'00.65"E	B	x		x
2018	2018-08-30	21.5		102	2.41667	BeuraP2018	TOR2		46°05'20.60"N 8°17'57.29"E	B	x		x
2018	2018-08-30	28.2		198	2.41667	BeuraP2018	TOR2		46°05'23.95"N 8°18'04.04"E	B	x		x
2018	2018-09-03	30.3		286	1.5	BeuraP2018	TOR2		46°05'20.73"N 8°17'58.04"E	B	x		x
2018	2018-06-21	30.5		268	3.25	OiraP2018	TOR3		46°10'31.71"N 8°19'29.52"E	B	x		x
2018	2018-08-28	31.4		329	3.41667	OiraP2018	TOR3		46°10'13.82"N 8°18'48.00"E	B	x		x
2018	2018-08-30	28.5		198	2.41667	OiraP2018	TOR3		46°10'19.87"N 8°18'58.26"E	B	x		x
2018	2018-09-30	30.5		276	3.5	OiraP2018	TOR3		46°10'30.79"N 8°19'29.03"E	B	x		x
2018	2018-08-28	20.7		101	1.41667	PrataP2018	TOR2		46°01'25.37"N 8°16'56.11"E	B	x		x
2018	2018-08-28	25.3		146	2.41667	PrataP2018	TOR2		46°01'25.37"N 8°16'56.11"E	B	x		x
2018	2018-08-07	23.1		108	2.41667	RoledoP2018	TOR3		46°10'08.07"N 8°18'42.20"E	B	x		x
2018	2018-08-07	26.4		171	3.41667	RoledoP2018	TOR3		46°10'08.07"N 8°18'42.20"E	B	x		x
2018	2018-08-07	26.5		158	2.41667	RoledoP2018	TOR3		46°10'03.92"N 8°18'40.02"E	B	x		x
2018	2018-08-11	23.4		121	2.41667	RoledoP2018	TOR3		46°10'05.68"N 8°18'40.98"E	B	x		x
2019	2019-07-10	26.8		191	3.33333	OiraP2019	TOR3		46°10'22.55"N 8°19'08.39"E	B	x		x
2019	2019-06-28	11.5		15	1.25	Roledo1ID2019	TOR3	342	46°10'05.43"N 8°18'43.31"E	A	x	x	x
2019	2019-06-28	12.4		13	1.25	Roledo1ID2019	TOR3	342	46°10'05.43"N 8°18'43.31"E	A	x	x	x
2019	2019-06-28	12.6		21	1.25	Roledo1ID2019	TOR3	342	46°10'05.43"N 8°18'43.31"E	A	x	x	x
2019	2019-06-28	13.7		21	1.25	Roledo1ID2019	TOR3	342	46°10'05.43"N 8°18'43.31"E	A	x	x	x
2019	2019-06-28	14		25	1.25	Roledo1ID2019	TOR3	342	46°10'05.43"N 8°18'43.31"E	A	x	x	x
2019	2019-06-28	15.5		36	1.25	Roledo1ID2019	TOR3	342	46°10'05.43"N 8°18'43.31"E	A	x	x	x
2019	2019-06-28	16		39	1.25	Roledo1ID2019	TOR3	342	46°10'05.43"N 8°18'43.31"E	A	x	x	x
2019	2019-06-28	16.5		39	1.25	Roledo1ID2019	TOR3	342	46°10'05.43"N 8°18'43.31"E	A	x	x	x
2019	2019-06-28	18.2		59	2.25	Roledo1ID2019	TOR3	342	46°10'05.43"N 8°18'43.31"E	A	x	x	x
2019	2019-06-28	22		92	2.25	Roledo1ID2019	TOR3	342	46°10'05.43"N 8°18'43.31"E	A	x	x	x
2019	2019-06-28	23.2		118	2.25	Roledo1ID2019	TOR3	342	46°10'05.43"N 8°18'43.31"E	A	x	x	x
2019	2019-06-28	24.5		157	2.25	Roledo1ID2019	TOR3	342	46°10'05.43"N 8°18'43.31"E	A	x	x	x
2019	2019-06-28	29.5		227	3.25	Roledo1ID2019	TOR3	342	46°10'05.43"N 8°18'43.31"E	A	x	x	x
2019	2019-11-28	11		9	na	Roledo2ID2019	TOR3	342	46°10'05.43"N 8°18'43.31"E	A	x	x
2019	2019-11-28	12		15	na	Roledo2ID2019	TOR3	342	46°10'05.43"N 8°18'43.31"E	A	x	x
2019	2019-11-28	13		21	na	Roledo2ID2019	TOR3	342	46°10'05.43"N 8°18'43.31"E	A	x	x
2019	2019-11-28	13		20	na	Roledo2ID2019	TOR3	342	46°10'05.43"N 8°18'43.31"E	A	x	x
2019	2019-11-28	18.5		59	na	Roledo2ID2019	TOR3	342	46°10'05.43"N 8°18'43.31"E	A	x	x
2019	2019-11-28	19.5		53	na	Roledo2ID2019	TOR3	342	46°10'05.43"N 8°18'43.31"E	A	x	x
2019	2019-11-28	19.5		79	na	Roledo2ID2019	TOR3	342	46°10'05.43"N 8°18'43.31"E	A	x	x
2020	2020-09-04	31.7		257	3.5	Roledo1ID2020	TOR3	342	46°10'05.43"N 8°18'43.31"E	A	x	x	x
2020	2020-06-18	14.2	26.3433	na	na	Beura1ID2020	TOR2	370	46°05'19.38"N 8°17'41.86"E	A		x		x
2020	2020-06-18	15.2		30	1.25	Beura1ID2020	TOR2	370	46°05'19.38"N 8°17'41.86"E	A	x	x	x	x
2020	2020-06-18	15.3		40	na	Beura1ID2020	TOR2	370	46°05'19.38"N 8°17'41.86"E	A	x	x		x
2020	2020-06-18	16.4	40.9079	na	1.25	Beura1ID2020	TOR2	370	46°05'19.38"N 8°17'41.86"E	A		x	x	x
2020	2020-06-18	17		42	1.25	Beura1ID2020	TOR2	370	46°05'19.38"N 8°17'41.86"E	A	x	x	x	x
2020	2020-06-18	17.5		53	1.25	Beura1ID2020	TOR2	370	46°05'19.38"N 8°17'41.86"E	A	x	x	x	x
2020	2020-06-18	17.7		60	na	Beura1ID2020	TOR2	370	46°05'19.38"N 8°17'41.86"E	A	x	x		x
2020	2020-06-18	17.7		45	1.25	Beura1ID2020	TOR2	370	46°05'19.38"N 8°17'41.86"E	A	x	x	x	x
2020	2020-06-18	19		55	1.25	Beura1ID2020	TOR2	370	46°05'19.38"N 8°17'41.86"E	A	x	x	x	x
2020	2020-06-18	19		69	1.25	Beura1ID2020	TOR2	370	46°05'19.38"N 8°17'41.86"E	A	x	x	x	x
2020	2020-06-18	20.4	79.6934	na	1.25	Beura1ID2020	TOR2	370	46°05'19.38"N 8°17'41.86"E	A		x	x	x
2020	2020-06-18	58		2288	5.25	Beura1ID2020	TOR2	370	46°05'19.38"N 8°17'41.86"E	A	x	x	x	x
2020	2020-06-18	17.1		54	na	Beura1ID2020	TOR2	370	46°05'19.38"N 8°17'41.86"E	A	x	x		x
2020	2020-06-18	51		1456	na	Beura1ID2020	TOR2	370	46°05'19.38"N 8°17'41.86"E	A	x	x		x
2020	2020-11-06	46.5		1160	4.66667	Beura2ID2020*	TOR2		46°05'17.12"N 8°17'43.12"E	A	x		x	x
2020	2020-11-12	26.4		142	2.66667	CosascaID2020	TOR2	248	46°05'58.13"N 8°18'24.70"E	A	x	x	x	x
2020	2020-11-12	52.5		1417	4.66667	CosascaID2020	TOR2	248	46°05'58.13"N 8°18'24.70"E	A	x	x	x	x
2020	2020-11-12	52.7		1157	5.66667	CosascaID2020	TOR2	248	46°05'58.13"N 8°18'24.70"E	A	x	x	x	x
2020	2020-11-12	52.8		1537	5.66667	CosascaID2020	TOR2	248	46°05'58.13"N 8°18'24.70"E	A	x	x	x	x
2020	2020-11-12	53		1303	5.66667	CosascaID2020	TOR2	248	46°05'58.13"N 8°18'24.70"E	A	x	x	x	x
2020	2020-11-12	53.2		1155	4.66667	CosascaID2020	TOR2	248	46°05'58.13"N 8°18'24.70"E	A	x	x	x	x
2020	2020-11-12	57		1638	5.66667	CosascaID2020	TOR2	248	46°05'58.13"N 8°18'24.70"E	A	x	x	x	x
2020	2020-11-12	80		4800	10.6667	CosascaID2020	TOR2	248	46°05'58.13"N 8°18'24.70"E	A	x	x	x	x
2020	2020-11-12	22.1		93	1.66667	CosascaID2020	TOR2	248	46°05'58.13"N 8°18'24.70"E	A	x	x	x	x
2020	2020-11-12	24		120	na	CosascaID2020	TOR2	248	46°05'58.13"N 8°18'24.70"E	A	x	x		x
2020	2020-11-12	26.7		172	2.66667	CosascaID2020	TOR2	248	46°05'58.13"N 8°18'24.70"E	A	x	x	x	x
2020	2020-11-12	27		191.2	2.66667	CosascaID2020	TOR2	248	46°05'58.13"N 8°18'24.70"E	A	x	x	x	x
2020	2020-11-12	29.9		259	2.66667	CosascaID2020	TOR2	248	46°05'58.13"N 8°18'24.70"E	A	x	x	x	x
2020	2020-11-12	32		408.4	3.66667	CosascaID2020	TOR2	248	46°05'58.13"N 8°18'24.70"E	A	x	x	x	x
2020	2020-11-12	37.5		606	3.66667	CosascaID2020	TOR2	248	46°05'58.13"N 8°18'24.70"E	A	x	x	x	x
2020	2020-11-12	38.9		553.9	4.66667	CosascaID2020	TOR2	248	46°05'58.13"N 8°18'24.70"E	A	x	x	x	x
2020	2020-11-12	40		600	3.66667	CosascaID2020	TOR2	248	46°05'58.13"N 8°18'24.70"E	A	x	x	x	x
2020	2020-11-12	47.7		1047.6	4.66667	CosascaID2020	TOR2	248	46°05'58.13"N 8°18'24.70"E	A	x	x	x	x
2020	2020-11-12	53.3		1443	5.66667	CosascaID2020	TOR2	248	46°05'58.13"N 8°18'24.70"E	A	x	x	x	x
2020	2020-02-24	10		10	0.916667	CrevoladossolavalleID2020	TOR3	724	46°08'56.79"N 8°18'35.14"E	A	x	x	x	x
2020	2020-02-24	11.1		16	0.916667	CrevoladossolavalleID2020	TOR3	724	46°08'56.79"N 8°18'35.14"E	A	x	x	x	x
2020	2020-02-24	11.5		10	na	CrevoladossolavalleID2020	TOR3	724	46°08'56.79"N 8°18'35.14"E	A	x	x		x
2020	2020-02-24	11.5		12	na	CrevoladossolavalleID2020	TOR3	724	46°08'56.79"N 8°18'35.14"E	A	x	x		x
2020	2020-02-24	14		25	0.916667	CrevoladossolavalleID2020	TOR3	724	46°08'56.79"N 8°18'35.14"E	A	x	x	x	x
2020	2020-02-24	14.5		31	na	CrevoladossolavalleID2020	TOR3	724	46°08'56.79"N 8°18'35.14"E	A	x	x		x
2020	2020-02-24	14.9		26	na	CrevoladossolavalleID2020	TOR3	724	46°08'56.79"N 8°18'35.14"E	A	x	x		x
2020	2020-02-24	15.8		37	na	CrevoladossolavalleID2020	TOR3	724	46°08'56.79"N 8°18'35.14"E	A	x	x		x
2020	2020-02-24	16		31	1.91667	CrevoladossolavalleID2020	TOR3	724	46°08'56.79"N 8°18'35.14"E	A	x	x	x	x
2020	2020-02-24	17.3		41	1.91667	CrevoladossolavalleID2020	TOR3	724	46°08'56.79"N 8°18'35.14"E	A	x	x	x	x
2020	2020-02-24	17.5		50	0.916667	CrevoladossolavalleID2020	TOR3	724	46°08'56.79"N 8°18'35.14"E	A	x	x	x	x
2020	2020-02-24	18		58	2.91667	CrevoladossolavalleID2020	TOR3	724	46°08'56.79"N 8°18'35.14"E	A	x	x	x	x
2020	2020-02-24	22.5		92	1.91667	CrevoladossolavalleID2020	TOR3	724	46°08'56.79"N 8°18'35.14"E	A	x	x	x	x
2020	2020-02-24	25.2		135	2.91667	CrevoladossolavalleID2020	TOR3	724	46°08'56.79"N 8°18'35.14"E	A	x	x	x	x
2020	2020-02-24	28		192	2.91667	CrevoladossolavalleID2020	TOR3	724	46°08'56.79"N 8°18'35.14"E	A	x	x	x	x
2020	2020-02-24	34.1		295	3.91667	CrevoladossolavalleID2020	TOR3	724	46°08'56.79"N 8°18'35.14"E	A	x	x	x	x
2020	2020-02-24	18.7		64	na	CrevoladossolavalleID2020	TOR3	724	46°08'56.79"N 8°18'35.14"E	A	x	x		x
2020	2020-02-24	25		158	2.91667	CrevoladossolavalleID2020	TOR3	724	46°08'56.79"N 8°18'35.14"E	A	x	x	x	x
2020	2020-02-24	28.5		302	2.91667	CrevoladossolavalleID2020	TOR3	724	46°08'56.79"N 8°18'35.14"E	A	x	x	x	x
2020	2020-02-24	12		19	0.916667	Masera-Aviosuperficie1ID2020	TOR3	1020	46°07'50.51"N 8°18'16.77"E	A	x	x	x	x
2020	2020-02-24	12.7		20	na	Masera-Aviosuperficie1ID2020	TOR3	1020	46°07'50.51"N 8°18'16.77"E	A	x	x		x
2020	2020-02-24	13		22	0.916667	Masera-Aviosuperficie1ID2020	TOR3	1020	46°07'50.51"N 8°18'16.77"E	A	x	x	x	x
2020	2020-02-24	13.4		27	0.916667	Masera-Aviosuperficie1ID2020	TOR3	1020	46°07'50.51"N 8°18'16.77"E	A	x	x	x	x
2020	2020-02-24	13.8		26	0.916667	Masera-Aviosuperficie1ID2020	TOR3	1020	46°07'50.51"N 8°18'16.77"E	A	x	x	x	x
2020	2020-02-24	14		25	0.916667	Masera-Aviosuperficie1ID2020	TOR3	1020	46°07'50.51"N 8°18'16.77"E	A	x	x	x	x
2020	2020-02-24	14.5		28	0.916667	Masera-Aviosuperficie1ID2020	TOR3	1020	46°07'50.51"N 8°18'16.77"E	A	x	x	x	x
2020	2020-02-24	14.5		29	0.916667	Masera-Aviosuperficie1ID2020	TOR3	1020	46°07'50.51"N 8°18'16.77"E	A	x	x	x	x
2020	2020-02-24	15		33	0.916667	Masera-Aviosuperficie1ID2020	TOR3	1020	46°07'50.51"N 8°18'16.77"E	A	x	x	x	x
2020	2020-02-24	15.8		38	0.916667	Masera-Aviosuperficie1ID2020	TOR3	1020	46°07'50.51"N 8°18'16.77"E	A	x	x	x	x
2020	2020-02-24	24.5		130	2.91667	Masera-Aviosuperficie1ID2020	TOR3	1020	46°07'50.51"N 8°18'16.77"E	A	x	x	x	x
2020	2020-02-24	27.7		215	2.91667	Masera-Aviosuperficie1ID2020	TOR3	1020	46°07'50.51"N 8°18'16.77"E	A	x	x	x	x
2020	2020-02-24	41		541	na	Masera-Aviosuperficie1ID2020	TOR3	1020	46°07'50.51"N 8°18'16.77"E	A	x	x		x
2020	2020-06-18	14	25.226	na	na	Masera-Aviosuperficie2ID2020	TOR3	1020	46°07'50.51"N 8°18'16.77"E	A		x		x
2020	2020-06-18	18.4		53	na	Masera-Aviosuperficie2ID2020	TOR3	1020	46°07'50.51"N 8°18'16.77"E	A	x	x		x
2020	2020-06-18	25.1		159	3.25	Masera-Aviosuperficie2ID2020	TOR3	1020	46°07'50.51"N 8°18'16.77"E	A	x	x	x	x
2020	2020-06-18	26		186	2.25	Masera-Aviosuperficie2ID2020	TOR3	1020	46°07'50.51"N 8°18'16.77"E	A	x	x	x	x
2020	2020-06-18	17		49	na	Masera-Aviosuperficie2ID2020	TOR3	1020	46°07'50.51"N 8°18'16.77"E	A	x	x		x
2020	2020-02-25	11		10	na	MigiandoneID2020	TOR1	532	45°59'12.04"N 8°23'05.51"E	A	x	x		x
2020	2020-02-25	12.6		20	na	MigiandoneID2020	TOR1	532	45°59'12.04"N 8°23'05.51"E	A	x	x		x
2020	2020-02-25	12.7		18	na	MigiandoneID2020	TOR1	532	45°59'12.04"N 8°23'05.51"E	A	x	x		x
2020	2020-02-25	13.2		22	na	MigiandoneID2020	TOR1	532	45°59'12.04"N 8°23'05.51"E	A	x	x		x
2020	2020-02-25	13.6		25	na	MigiandoneID2020	TOR1	532	45°59'12.04"N 8°23'05.51"E	A	x	x		x
2020	2020-02-25	15.3		30	na	MigiandoneID2020	TOR1	532	45°59'12.04"N 8°23'05.51"E	A	x	x		x
2020	2020-02-25	17		60	na	MigiandoneID2020	TOR1	532	45°59'12.04"N 8°23'05.51"E	A	x	x		x
2020	2020-02-25	26		163	na	MigiandoneID2020	TOR1	532	45°59'12.04"N 8°23'05.51"E	A	x	x		x
2020	2020-02-25	43.1		737	na	MigiandoneID2020	TOR1	532	45°59'12.04"N 8°23'05.51"E	A	x	x		x
2020	2020-02-25	10.6		10	na	MigiandoneID2020	TOR1	532	45°59'12.04"N 8°23'05.51"E	A	x	x		x
2020	2020-02-25	12.3		20	na	MigiandoneID2020	TOR1	532	45°59'12.04"N 8°23'05.51"E	A	x	x		x
2020	2020-02-25	13.5		22	na	MigiandoneID2020	TOR1	532	45°59'12.04"N 8°23'05.51"E	A	x	x		x
2020	2020-02-25	14.1		22	na	MigiandoneID2020	TOR1	532	45°59'12.04"N 8°23'05.51"E	A	x	x		x
2020	2020-02-25	15		31	na	MigiandoneID2020	TOR1	532	45°59'12.04"N 8°23'05.51"E	A	x	x		x
2020	2020-02-25	16.9		37	na	MigiandoneID2020	TOR1	532	45°59'12.04"N 8°23'05.51"E	A	x	x		x
2020	2020-02-25	20.2		76	na	MigiandoneID2020	TOR1	532	45°59'12.04"N 8°23'05.51"E	A	x	x		x
2020	2020-02-25	23.2		100	na	MigiandoneID2020	TOR1	532	45°59'12.04"N 8°23'05.51"E	A	x	x		x
2020	2020-02-25	25.2		136	na	MigiandoneID2020	TOR1	532	45°59'12.04"N 8°23'05.51"E	A	x	x		x
2020	2020-02-25	26.1		168	na	MigiandoneID2020	TOR1	532	45°59'12.04"N 8°23'05.51"E	A	x	x		x
2020	2020-02-25	26.2		132	na	MigiandoneID2020	TOR1	532	45°59'12.04"N 8°23'05.51"E	A	x	x		x
2020	2020-02-25	35.2		370	na	MigiandoneID2020	TOR1	532	45°59'12.04"N 8°23'05.51"E	A	x	x		x
2020	2020-01-29	8.9		8	na	Oira1ID2020	TOR3	654	46°10'23.42"N 8°19'10.20"E	A	x	x		x
2020	2020-01-29	9		7	na	Oira1ID2020	TOR3	654	46°10'23.42"N 8°19'10.20"E	A	x	x		x
2020	2020-01-29	9.7		7	na	Oira1ID2020	TOR3	654	46°10'23.42"N 8°19'10.20"E	A	x	x		x
2020	2020-01-29	10		8	na	Oira1ID2020	TOR3	654	46°10'23.42"N 8°19'10.20"E	A	x	x		x
2020	2020-01-29	10.1		9	na	Oira1ID2020	TOR3	654	46°10'23.42"N 8°19'10.20"E	A	x	x		x
2020	2020-01-29	10.1		8	na	Oira1ID2020	TOR3	654	46°10'23.42"N 8°19'10.20"E	A	x	x		x
2020	2020-01-29	10.4		11	na	Oira1ID2020	TOR3	654	46°10'23.42"N 8°19'10.20"E	A	x	x		x
2020	2020-01-29	10.5		12	na	Oira1ID2020	TOR3	654	46°10'23.42"N 8°19'10.20"E	A	x	x		x
2020	2020-01-29	10.9		11	na	Oira1ID2020	TOR3	654	46°10'23.42"N 8°19'10.20"E	A	x	x		x
2020	2020-01-29	11		12	na	Oira1ID2020	TOR3	654	46°10'23.42"N 8°19'10.20"E	A	x	x		x
2020	2020-01-29	11		11	0.833333	Oira1ID2020	TOR3	654	46°10'23.42"N 8°19'10.20"E	A	x	x	x	x
2020	2020-01-29	11.6		16	0.833333	Oira1ID2020	TOR3	654	46°10'23.42"N 8°19'10.20"E	A	x	x	x	x
2020	2020-01-29	11.7		18	0.833333	Oira1ID2020	TOR3	654	46°10'23.42"N 8°19'10.20"E	A	x	x	x	x
2020	2020-01-29	12.5		16	na	Oira1ID2020	TOR3	654	46°10'23.42"N 8°19'10.20"E	A	x	x		x
2020	2020-01-29	12.9		19	0.833333	Oira1ID2020	TOR3	654	46°10'23.42"N 8°19'10.20"E	A	x	x	x	x
2020	2020-01-29	13		18	na	Oira1ID2020	TOR3	654	46°10'23.42"N 8°19'10.20"E	A	x	x		x
2020	2020-01-29	13.8		24	na	Oira1ID2020	TOR3	654	46°10'23.42"N 8°19'10.20"E	A	x	x		x
2020	2020-01-29	14		28	1.83333	Oira1ID2020	TOR3	654	46°10'23.42"N 8°19'10.20"E	A	x	x	x	x
2020	2020-01-29	14		11.5	na	Oira1ID2020	TOR3	654	46°10'23.42"N 8°19'10.20"E	A	x	x		x
2020	2020-01-29	14.5		29	0.833333	Oira1ID2020	TOR3	654	46°10'23.42"N 8°19'10.20"E	A	x	x	x	x
2020	2020-01-29	14.9		23	1.83333	Oira1ID2020	TOR3	654	46°10'23.42"N 8°19'10.20"E	A	x	x	x	x
2020	2020-01-29	15		21	0.833333	Oira1ID2020	TOR3	654	46°10'23.42"N 8°19'10.20"E	A	x	x	x	x
2020	2020-01-29	15.2		29	na	Oira1ID2020	TOR3	654	46°10'23.42"N 8°19'10.20"E	A	x	x		x
2020	2020-01-29	15.5		29	1.83333	Oira1ID2020	TOR3	654	46°10'23.42"N 8°19'10.20"E	A	x	x	x	x
2020	2020-01-29	15.9		34	na	Oira1ID2020	TOR3	654	46°10'23.42"N 8°19'10.20"E	A	x	x		x
2020	2020-01-29	16.5		39	1.83333	Oira1ID2020	TOR3	654	46°10'23.42"N 8°19'10.20"E	A	x	x	x	x
2020	2020-01-29	16.6		37	na	Oira1ID2020	TOR3	654	46°10'23.42"N 8°19'10.20"E	A	x	x		x
2020	2020-01-29	16.7		39	1.83333	Oira1ID2020	TOR3	654	46°10'23.42"N 8°19'10.20"E	A	x	x	x	x
2020	2020-01-29	17.4		44	1.83333	Oira1ID2020	TOR3	654	46°10'23.42"N 8°19'10.20"E	A	x	x	x	x
2020	2020-01-29	17.5		39	1.83333	Oira1ID2020	TOR3	654	46°10'23.42"N 8°19'10.20"E	A	x	x	x	x
2020	2020-01-29	17.5		43	na	Oira1ID2020	TOR3	654	46°10'23.42"N 8°19'10.20"E	A	x	x		x
2020	2020-01-29	18.1		53	na	Oira1ID2020	TOR3	654	46°10'23.42"N 8°19'10.20"E	A	x	x		x
2020	2020-01-29	18.2		56	na	Oira1ID2020	TOR3	654	46°10'23.42"N 8°19'10.20"E	A	x	x		x
2020	2020-01-29	19.2		51	na	Oira1ID2020	TOR3	654	46°10'23.42"N 8°19'10.20"E	A	x	x		x
2020	2020-01-29	19.5		55	na	Oira1ID2020	TOR3	654	46°10'23.42"N 8°19'10.20"E	A	x	x		x
2020	2020-01-29	19.5		60	na	Oira1ID2020	TOR3	654	46°10'23.42"N 8°19'10.20"E	A	x	x		x
2020	2020-01-29	20.4		154	na	Oira1ID2020	TOR3	654	46°10'23.42"N 8°19'10.20"E	A	x	x		x
2020	2020-01-29	20.7		63	2.83333	Oira1ID2020	TOR3	654	46°10'23.42"N 8°19'10.20"E	A	x	x	x	x
2020	2020-01-29	21.2		83	1.83333	Oira1ID2020	TOR3	654	46°10'23.42"N 8°19'10.20"E	A	x	x	x	x
2020	2020-01-29	21.5		83	na	Oira1ID2020	TOR3	654	46°10'23.42"N 8°19'10.20"E	A	x	x		x
2020	2020-01-29	22.2		77	2.83333	Oira1ID2020	TOR3	654	46°10'23.42"N 8°19'10.20"E	A	x	x	x	x
2020	2020-01-29	22.5		83	na	Oira1ID2020	TOR3	654	46°10'23.42"N 8°19'10.20"E	A	x	x		x
2020	2020-01-29	23.5		92	2.83333	Oira1ID2020	TOR3	654	46°10'23.42"N 8°19'10.20"E	A	x	x	x	x
2020	2020-01-29	25.4		128	2.83333	Oira1ID2020	TOR3	654	46°10'23.42"N 8°19'10.20"E	A	x	x	x	x
2020	2020-01-29	27.2		147	2.83333	Oira1ID2020	TOR3	654	46°10'23.42"N 8°19'10.20"E	A	x	x	x	x
2020	2020-01-29	27.4		149	2.83333	Oira1ID2020	TOR3	654	46°10'23.42"N 8°19'10.20"E	A	x	x	x	x
2020	2020-01-29	28.3		156	2.83333	Oira1ID2020	TOR3	654	46°10'23.42"N 8°19'10.20"E	A	x	x	x	x
2020	2020-01-29	29.5		233	na	Oira1ID2020	TOR3	654	46°10'23.42"N 8°19'10.20"E	A	x	x		x
2020	2020-01-29	49.8		1022	na	Oira1ID2020	TOR3	654	46°10'23.42"N 8°19'10.20"E	A	x	x		x
2020	2020-01-29	60	2152.63	na	na	Oira1ID2020	TOR3	654	46°10'23.42"N 8°19'10.20"E	A		x		x
2020	2020-11-12	80		4689	10.6667	Oira2ID2020*	TOR3		46°10'23.33"N 8°19'11.80"E	A	x		x	x
2020	2020-11-12	55		1916	6.66667	Oira3ID2020*	TOR3		46°10'27.91"N 8°19'24.94"E	A	x		x	x
2020	2020-11-12	18		51	1.66667	Oira4ID2020	TOR3	468	46°10'13.99"N 8°18'48.29"E	A	x	x	x	x
2020	2020-11-12	18.3		53	1.66667	Oira4ID2020	TOR3	468	46°10'13.99"N 8°18'48.29"E	A	x	x	x	x
2020	2020-11-12	19.7		66	1.66667	Oira4ID2020	TOR3	468	46°10'13.99"N 8°18'48.29"E	A	x	x	x	x
2020	2020-11-12	20.1		81	2.66667	Oira4ID2020	TOR3	468	46°10'13.99"N 8°18'48.29"E	A	x	x	x	x
2020	2020-11-12	21		78	1.66667	Oira4ID2020	TOR3	468	46°10'13.99"N 8°18'48.29"E	A	x	x	x	x
2020	2020-11-12	22		91	1.66667	Oira4ID2020	TOR3	468	46°10'13.99"N 8°18'48.29"E	A	x	x	x	x
2020	2020-11-12	30.5		241	3.66667	Oira4ID2020	TOR3	468	46°10'13.99"N 8°18'48.29"E	A	x	x	x	x
2020	2020-11-12	17.6		59.4	1.66667	Oira4ID2020	TOR3	468	46°10'13.99"N 8°18'48.29"E	A	x	x	x	x
2020	2020-11-12	17.8		55.4	1.66667	Oira4ID2020	TOR3	468	46°10'13.99"N 8°18'48.29"E	A	x	x	x	x
2020	2020-11-12	18.2		58.2	1.66667	Oira4ID2020	TOR3	468	46°10'13.99"N 8°18'48.29"E	A	x	x	x	x
2020	2020-11-12	18.5		64.6	1.66667	Oira4ID2020	TOR3	468	46°10'13.99"N 8°18'48.29"E	A	x	x	x	x
2020	2020-11-12	19.9		80.5	1.66667	Oira4ID2020	TOR3	468	46°10'13.99"N 8°18'48.29"E	A	x	x	x	x
2020	2020-11-12	20		88	1.66667	Oira4ID2020	TOR3	468	46°10'13.99"N 8°18'48.29"E	A	x	x	x	x
2020	2020-11-12	21.4		107.1	1.66667	Oira4ID2020	TOR3	468	46°10'13.99"N 8°18'48.29"E	A	x	x	x	x
2020	2020-11-12	24.7		152.3	2.66667	Oira4ID2020	TOR3	468	46°10'13.99"N 8°18'48.29"E	A	x	x	x	x
2020	2020-06-05	47		1350	4.25	BeuraP2020	TOR2		46°04'59.67"N 8°17'03.03"E	B	x		x	x
2020	2020-06-05	31		350	3.25	BeuraP2020	TOR2		46°04'59.67"N 8°17'03.03"E	B	x		x	x
2020	2020-06-05	34		520	2.25	BeuraP2020	TOR2		46°04'59.67"N 8°17'03.03"E	B	x		x	x
2020	2020-06-10	32		250	2.25	BeuraP2020	TOR2		46°05'22.50"N 8°18'00.14"E	B	x		x	x
2020	2020-06-21	33.5		385	2.25	BeuraP2020	TOR2		46°04'59.67"N 8°17'03.03"E	B	x		x	x
2020	2020-07-01	27		240	2.33333	BeuraP2020	TOR2		46°05'19.79"N 8°17'51.17"E	B	x		x	x
2020	2020-07-17	40		626	4.33333	BeuraP2020	TOR2		46°05'19.53"N 8°17'48.78"E	B	x		x	x
2020	2020-08-03	55		1871	6.41667	BeuraP2020	TOR2		46°05'19.59"N 8°17'36.97"E	B	x		x	x
2020	2020-08-03	40		630	3.41667	BeuraP2020	TOR2		46°05'19.59"N 8°17'36.97"E	B	x		x	x
2020	2020-08-07	29.8		265	2.41667	BeuraP2020	TOR2		46°05'20.51"N 8°17'56.79"E	B	x		x	x
2020	2020-08-10	41		685	4.41667	BeuraP2020	TOR2		46°05'02.62"N 8°17'04.54"E	B	x		x	x
2020	2020-08-10	50		1350	5.41667	BeuraP2020	TOR2		46°05'04.25"N 8°17'05.72"E	B	x		x	x
2020	2020-08-18	33		386	3.41667	BeuraP2020	TOR2		46°05'01.62"N 8°17'03.90"E	B	x		x	x
2020	2020-08-19	27.5		230	1.41667	BeuraP2020	TOR2		46°05'01.62"N 8°17'03.90"E	B	x		x	x
2020	2020-08-20	29.5		250	2.41667	BeuraP2020	TOR2		46°05'22.65"N 8°18'00.53"E	B	x		x	x
2020	2020-08-26	23.4		115	1.41667	BeuraP2020	TOR2		46°05'22.65"N 8°18'00.53"E	B	x		x	x
2020	2020-08-28	28		230	2.41667	BeuraP2020	TOR2		46°05'03.61"N 8°17'05.23"E	B	x		x	x
2020	2020-08-28	40.5		800	4.41667	BeuraP2020	TOR2		46°05'18.91"N 8°17'41.62"E	B	x		x	x
2020	2020-09-11	22.4		115	1.5	BeuraP2020	TOR2		46°05'19.60"N 8°17'48.81"E	B	x		x	x
2020	2020-09-12	25		170	1.5	BeuraP2020	TOR2		46°05'19.82"N 8°17'36.57"E	B	x		x	x
2020	2020-09-12	25		155	1.5	BeuraP2020	TOR2		46°05'01.72"N 8°17'04.08"E	B	x		x	x
2020	2020-09-12	26		225	2.5	BeuraP2020	TOR2		46°05'19.82"N 8°17'38.41"E	B	x		x	x
2020	2020-09-12	30		310	2.5	BeuraP2020	TOR2		46°05'01.72"N 8°17'04.08"E	B	x		x	x
2020	2020-09-24	45.5		1020	4.5	CPallanzenoP2020	TOR2		46°03'15.45"N 8°15'57.56"E	B	x		x	x
2020	2020-09-25	45		1067	3.5	CPallanzenoP2020	TOR2		46°02'18.05"N 8°15'52.95"E	B	x		x	x
2020	2020-06-17	34		540	2.25	CosascaP2020	TOR2		46°06'08.91"N 8°18'17.45"E	B	x		x	x
2020	2020-06-28	30		375	2.25	CosascaP2020	TOR2		46°06'25.04"N 8°18'17.51"E	B	x		x	x
2020	2020-08-22	21		81	1.41667	CosascaP2020	TOR2		46°06'14.45"N 8°18'16.07"E	B	x		x	x
2020	2020-09-15	58		1975	4.5	CosascaP2020	TOR2		46°05'47.32"N 8°18'24.70"E	B	x		x	x
2020	2020-11-06	38.4		615	3.66667	PiedimuleraID2020*	TOR2		46°01'20.80"N 8°15'43.06"E	A	x		x	x
2020	2020-12-22	85		4600	9.75	FerioloP2020	TOR1		45°55'43.16"N 8°29'12.11"E	B	x		x	x
2020	2020-05-26	25.5		175	1.16667	Gravellona(Strona)P2020	TOR1		45°55'46.55"N 8°26'22.92"E	B	x		x	x
2020	2020-10-24	26		134	1.58333	Gravellona(Strona)P2020	TOR1		45°55'48.90"N 8°26'24.50"E	B	x		x	x
2020	2020-09-28	41.5		654	2.5	MigiandoneP2020	TOR1		45°59'14.91"N 8°23'10.88"E	B	x		x	x
2020	2020-08-08	21.5		112	1.41667	OiraP2020	TOR3		46°10'22.51"N 8°19'09.06"E	B	x		x	x
2020	2020-08-21	22		123	1.41667	OiraP2020	TOR3		46°10'23.58"N 8°19'12.60"E	B	x		x	x
2020	2020-08-21	23		115	na	OiraP2020	TOR3		46°10'26.99"N 8°19'20.35"E	B	x			x
2020	2020-08-21	24.5		115	2.41667	OiraP2020	TOR3		46°10'26.99"N 8°19'20.35"E	B	x		x	x
2020	2020-08-23	25		115	2.41667	OiraP2020	TOR3		46°10'22.28"N 8°19'07.68"E	B	x		x	x
2020	2020-08-23	25.5		190	2.41667	OiraP2020	TOR3		46°10'16.64"N 8°18'48.91"E	B	x		x	x
2020	2020-08-23	21		95	1.41667	OiraP2020	TOR3		46°10'17.47"N 8°18'49.69"E	B	x		x	x
2020	2020-08-23	23		105	1.41667	OiraP2020	TOR3		46°10'22.28"N 8°19'07.68"E	B	x		x	x
2020	2020-09-04	23		120	na	OiraP2020	TOR3		46°10'15.93"N 8°18'48.65"E	B	x			x
2020	2020-09-05	22		100	2.5	OiraP2020	TOR3		46°10'25.21"N 8°19'14.95"E	B	x		x	x
2020	2020-09-06	31		278	na	OiraP2020	TOR3		46°10'29.19"N 8°19'28.79"E	B	x			x
2020	2020-09-10	19.5		75	1.5	OiraP2020	TOR3		46°10'17.91"N 8°18'50.78"E	B	x		x	x
2020	2020-09-14	22		119	2.5	OiraP2020	TOR3		46°10'17.06"N 8°18'49.73"E	B	x		x	x
2020	2020-09-14	23		130	1.5	OiraP2020	TOR3		46°10'22.96"N 8°19'10.12"E	B	x		x	x
2020	2020-06-16	32		310	2.25	PremoselloP2020	TOR1		45°59'32.22"N 8°19'51.47"E	B	x		x	x
2020	2020-08-03	57		2100	5.41667	PrataP2020	TOR2		46°01'44.60"N 8°16'59.05"E	B	x		x	x
2020	2020-09-03	42.5		920	4.5	PrataP2020	TOR2		46°02'19.98"N 8°16'11.00"E	B	x		x	x
2020	2020-09-10	37		456	3.5	PrataP2020	TOR2		46°01'57.41"N 8°16'50.01"E	B	x		x	x
2020	2020-09-14	21.5		98	1.5	PrataP2020	TOR2		46°01'57.96"N 8°16'49.32"E	B	x		x	x
2020	2020-09-16	33.8		310	2.5	PrataP2020	TOR2		46°01'51.83"N 8°17'00.90"E	B	x		x	x
2020	2020-09-20	32		331	1.5	PrataP2020	TOR2		46°01'26.76"N 8°16'56.53"E	B	x		x	x
2020	2020-09-20	26		179	2.5	PrataP2020	TOR2		46°01'25.04"N 8°16'56.03"E	B	x		x	x
2020	2020-09-20	45		1130	4.5	PrataP2020	TOR2		46°01'23.58"N 8°16'55.29"E	B	x		x	x
2020	2020-10-04	29.5		255	1.58333	PalestraP2020	TOR2		46°04'53.10"N 8°16'40.73"E	B	x		x	x
2020	2020-05-30	39.8		750	3.16667	PallanzenoP2020	TOR2		46°03'21.74"N 8°16'37.24"E	B	x		x	x
2020	2020-07-05	29.5		286	2.33333	PallanzenoP2020	TOR2		46°03'02.20"N 8°16'16.39"E	B	x		x	x
2020	2020-07-25	31		260	2.33333	PallanzenoP2020	TOR2		46°03'09.94"N 8°16'27.99"E	B	x		x	x
2020	2020-07-25	25		180	1.33333	PallanzenoP2020	TOR2		46°03'08.45"N 8°16'30.56"E	B	x		x	x
2020	2020-08-12	28		245	2.41667	PallanzenoP2020	TOR2		46°03'09.68"N 8°16'28.03"E	B	x		x	x
2020	2020-08-15	30		289	2.41667	PallanzenoP2020	TOR2		46°03'09.68"N 8°16'28.03"E	B	x		x	x
2020	2020-08-15	21		86	1.41667	PallanzenoP2020	TOR2		46°03'09.68"N 8°16'28.03"E	B	x		x	x
2020	2020-08-28	26		225	1.41667	PallanzenoP2020	TOR2		46°03'07.27"N 8°16'29.58"E	B	x		x	x
2020	2020-08-28	31		325	2.41667	PallanzenoP2020	TOR2		46°03'07.27"N 8°16'29.58"E	B	x		x	x
2020	2020-08-28	31.5		330	2.41667	PallanzenoP2020	TOR2		46°03'07.27"N 8°16'29.58"E	B	x		x	x
2020	2020-08-28	35.5		570	3.41667	PallanzenoP2020	TOR2		46°03'07.27"N 8°16'29.58"E	B	x		x	x
2020	2020-09-10	27.8		225	1.5	PallanzenoP2020	TOR2		46°03'16.44"N 8°16'33.90"E	B	x		x	x
2020	2020-09-16	23		125	1.5	PallanzenoP2020	TOR2		46°03'08.30"N 8°16'30.59"E	B	x		x	x
2020	2020-09-16	30		290	2.5	PallanzenoP2020	TOR2		46°03'00.22"N 8°16'13.19"E	B	x		x	x
2020	2020-02-27	10.6		12	na	PremoselloID2020	TOR1	3080	45°59'50.83"N 8°19'57.26"E	A	x	x		x
2020	2020-02-27	10.9		12	na	PremoselloID2020	TOR1	3080	45°59'50.83"N 8°19'57.26"E	A	x	x		x
2020	2020-02-27	12.1		17	na	PremoselloID2020	TOR1	3080	45°59'50.83"N 8°19'57.26"E	A	x	x		x
2020	2020-02-27	12.2		16	na	PremoselloID2020	TOR1	3080	45°59'50.83"N 8°19'57.26"E	A	x	x		x
2020	2020-02-27	12.7		16	na	PremoselloID2020	TOR1	3080	45°59'50.83"N 8°19'57.26"E	A	x	x		x
2020	2020-02-27	12.7		15	na	PremoselloID2020	TOR1	3080	45°59'50.83"N 8°19'57.26"E	A	x	x		x
2020	2020-02-27	12.9		22	na	PremoselloID2020	TOR1	3080	45°59'50.83"N 8°19'57.26"E	A	x	x		x
2020	2020-02-27	13		20	na	PremoselloID2020	TOR1	3080	45°59'50.83"N 8°19'57.26"E	A	x	x		x
2020	2020-02-27	13		21	na	PremoselloID2020	TOR1	3080	45°59'50.83"N 8°19'57.26"E	A	x	x		x
2020	2020-02-27	13.5		21	na	PremoselloID2020	TOR1	3080	45°59'50.83"N 8°19'57.26"E	A	x	x		x
2020	2020-02-27	13.7		23	na	PremoselloID2020	TOR1	3080	45°59'50.83"N 8°19'57.26"E	A	x	x		x
2020	2020-02-27	14.1		25	na	PremoselloID2020	TOR1	3080	45°59'50.83"N 8°19'57.26"E	A	x	x		x
2020	2020-02-27	14.4		23	na	PremoselloID2020	TOR1	3080	45°59'50.83"N 8°19'57.26"E	A	x	x		x
2020	2020-02-27	14.5		25	na	PremoselloID2020	TOR1	3080	45°59'50.83"N 8°19'57.26"E	A	x	x		x
2020	2020-02-27	14.9	30.5157	na	na	PremoselloID2020	TOR1	3080	45°59'50.83"N 8°19'57.26"E	A		x		x
2020	2020-02-27	15.4		28	na	PremoselloID2020	TOR1	3080	45°59'50.83"N 8°19'57.26"E	A	x	x		x
2020	2020-02-27	16.5		44	na	PremoselloID2020	TOR1	3080	45°59'50.83"N 8°19'57.26"E	A	x	x		x
2020	2020-02-27	17	45.6549	na	na	PremoselloID2020	TOR1	3080	45°59'50.83"N 8°19'57.26"E	A		x		x
2020	2020-02-27	17.5		43	na	PremoselloID2020	TOR1	3080	45°59'50.83"N 8°19'57.26"E	A	x	x		x
2020	2020-02-27	17.5		50	na	PremoselloID2020	TOR1	3080	45°59'50.83"N 8°19'57.26"E	A	x	x		x
2020	2020-02-27	17.9		61	na	PremoselloID2020	TOR1	3080	45°59'50.83"N 8°19'57.26"E	A	x	x		x
2020	2020-02-27	18		49	na	PremoselloID2020	TOR1	3080	45°59'50.83"N 8°19'57.26"E	A	x	x		x
2020	2020-02-27	19	64.1328	na	na	PremoselloID2020	TOR1	3080	45°59'50.83"N 8°19'57.26"E	A		x		x
2020	2020-02-27	20		80	na	PremoselloID2020	TOR1	3080	45°59'50.83"N 8°19'57.26"E	A	x	x		x
2020	2020-02-27	21.2		80	na	PremoselloID2020	TOR1	3080	45°59'50.83"N 8°19'57.26"E	A	x	x		x
2020	2020-02-27	21.9		100	na	PremoselloID2020	TOR1	3080	45°59'50.83"N 8°19'57.26"E	A	x	x		x
2020	2020-02-27	14.1		28	na	PremoselloID2020	TOR1	3080	45°59'50.83"N 8°19'57.26"E	A	x	x		x
2020	2020-02-27	15.6		39	na	PremoselloID2020	TOR1	3080	45°59'50.83"N 8°19'57.26"E	A	x	x		x
2020	2020-02-27	18.5		61	na	PremoselloID2020	TOR1	3080	45°59'50.83"N 8°19'57.26"E	A	x	x		x
2020	2020-02-27	34.5		414	na	PremoselloID2020	TOR1	3080	45°59'50.83"N 8°19'57.26"E	A	x	x		x
2020	2020-05-19	25		190	2.16667	RoledoP2020	TOR3		46°09'57.14"N 8°18'38.21"E	B	x		x	x
2020	2020-05-19	25.5		210	3.16667	RoledoP2020	TOR3		46°09'59.30"N 8°18'38.70"E	B	x		x	x
2020	2020-06-03	24.5		190	2.25	RoledoP2020	TOR3		46°10'02.76"N 8°18'40.14"E	B	x		x	x
2020	2020-06-03	26		250	2.25	RoledoP2020	TOR3		46°10'02.76"N 8°18'40.14"E	B	x		x	x
2020	2020-08-18	26		167	2.41667	RoledoP2020	TOR3		46°10'07.07"N 8°18'41.26"E	B	x		x	x
2020	2020-07-02	19		73	2.33333	Villadossola1P2020	TOR2		46°03'51.42"N 8°16'50.49"E	B	x		x	x
2020	2020-09-05	28		197	2.5	Villadossola1P2020	TOR2		46°03'46.52"N 8°16'46.72"E	B	x		x	x
2020	2020-09-05	50		1355	4.5	Villadossola1P2020	TOR2		46°03'45.30"N 8°16'46.04"E	B	x		x	x
2020	2020-07-02	25		210	2.33333	Villadossola2P2020	TOR2		46°04'11.94"N 8°17'00.77"E	B	x		x	x
2020	2020-08-11	22		122	2.41667	Villadossola2P2020	TOR2		46°04'34.83"N 8°16'53.41"E	B	x		x	x
2020	2020-08-11	38		550	2.41667	Villadossola2P2020	TOR2		46°04'43.66"N 8°17'00.76"E	B	x		x	x
2020	2020-08-16	24.5		146	na	Villadossola2P2020	TOR2		46°04'04.42"N 8°16'58.10"E	B	x			x
2020	2020-08-20	26		198	1.41667	Vogogna1P2020	TOR1		46°00'46.16"N 8°16'54.92"E	B	x		x	x
2020	2020-08-27	19.8		77	1.41667	Vogogna1P2020	TOR1		46°00'46.97"N 8°16'56.21"E	B	x		x	x
2020	2020-09-23	25		154	2.5	Vogogna1P2020	TOR1		46°00'15.33"N 8°17'04.70"E	B	x		x	x
2020	2020-09-23	41		709	2.5	Vogogna1P2020	TOR1		46°00'15.33"N 8°17'04.70"E	B	x		x	x
2020	2020-09-23	25		187	1.5	Vogogna1P2020	TOR1		46°00'15.33"N 8°17'04.70"E	B	x		x	x
2020	2020-08-13	51		1478	5.41667	Vogogna2P2020	TOR2		46°01'13.53"N 8°16'56.62"E	B	x		x	x
2020	2020-09-17	25		149	1.5	Vogogna2P2020	TOR2		46°01'13.67"N 8°16'55.82"E	B	x		x	x
2020	2020-06-02	29.5		310	3.25	VerampioP2020	TOR3		46°14'00.19"N 8°19'35.73"E	B	x		x	x
2020	2020-09-04	7	3.03433	na	na	Roledo1ID2020	TOR3	342	46°10'05.43"N 8°18'43.31"E	A		x		x
2020	2020-09-04	7	3.03433	na	na	Roledo1ID2020	TOR3	342	46°10'05.43"N 8°18'43.31"E	A		x		x
2020	2020-09-04	7	3.03433	na	na	Roledo1ID2020	TOR3	342	46°10'05.43"N 8°18'43.31"E	A		x		x
2020	2020-09-04	7	3.03433	na	na	Roledo1ID2020	TOR3	342	46°10'05.43"N 8°18'43.31"E	A		x		x
2020	2020-09-04	7.3		3	na	Roledo1ID2020	TOR3	342	46°10'05.43"N 8°18'43.31"E	A	x	x		x
2020	2020-09-04	8.5		7	na	Roledo1ID2020	TOR3	342	46°10'05.43"N 8°18'43.31"E	A	x	x		x
2020	2020-09-04	8.7		8	na	Roledo1ID2020	TOR3	342	46°10'05.43"N 8°18'43.31"E	A	x	x		x
2020	2020-09-04	8.9		8	na	Roledo1ID2020	TOR3	342	46°10'05.43"N 8°18'43.31"E	A	x	x		x
2020	2020-09-04	8.9		8	na	Roledo1ID2020	TOR3	342	46°10'05.43"N 8°18'43.31"E	A	x	x		x
2020	2020-09-04	10		8	na	Roledo1ID2020	TOR3	342	46°10'05.43"N 8°18'43.31"E	A	x	x		x
2020	2020-09-04	15.8		32	1.5	Roledo1ID2020	TOR3	342	46°10'05.43"N 8°18'43.31"E	A	x	x	x	x
2020	2020-09-04	16.9		40	na	Roledo1ID2020	TOR3	342	46°10'05.43"N 8°18'43.31"E	A	x	x		x
2020	2020-09-04	16.9		42	na	Roledo1ID2020	TOR3	342	46°10'05.43"N 8°18'43.31"E	A	x	x		x
2020	2020-09-04	17.2		47	na	Roledo1ID2020	TOR3	342	46°10'05.43"N 8°18'43.31"E	A	x	x		x
2020	2020-09-04	17.9		56	na	Roledo1ID2020	TOR3	342	46°10'05.43"N 8°18'43.31"E	A	x	x		x
2020	2020-09-04	18.2		55	na	Roledo1ID2020	TOR3	342	46°10'05.43"N 8°18'43.31"E	A	x	x		x
2020	2020-09-04	19		56	na	Roledo1ID2020	TOR3	342	46°10'05.43"N 8°18'43.31"E	A	x	x		x
2020	2020-09-04	19.5		60	1.5	Roledo1ID2020	TOR3	342	46°10'05.43"N 8°18'43.31"E	A	x	x	x	x
2020	2020-09-04	21.2		87	na	Roledo1ID2020	TOR3	342	46°10'05.43"N 8°18'43.31"E	A	x	x		x
2020	2020-09-04	21.5		80	na	Roledo1ID2020	TOR3	342	46°10'05.43"N 8°18'43.31"E	A	x	x		x
2020	2020-09-04	22.7		102	1.5	Roledo1ID2020	TOR3	342	46°10'05.43"N 8°18'43.31"E	A	x	x	x	x
2020	2020-09-04	23		110	1.5	Roledo1ID2020	TOR3	342	46°10'05.43"N 8°18'43.31"E	A	x	x	x	x
2020	2020-09-04	26		169	2.5	Roledo1ID2020	TOR3	342	46°10'05.43"N 8°18'43.31"E	A	x	x	x	x
2020	2020-09-04	26.9		147	2.5	Roledo1ID2020	TOR3	342	46°10'05.43"N 8°18'43.31"E	A	x	x	x	x
2020	2020-09-10	9.5	7.71428	na	0.5	Roledo2ID2020	TOR3	184	46°09'38.48"N 8°18'51.03"E	A		x	x	x
2020	2020-09-14	7.2		3	na	Roledo3ID2020	TOR3	714	46°09'38.48"N 8°18'51.03"E	A	x	x		x
2020	2020-09-14	7.7		4	na	Roledo3ID2020	TOR3	714	46°09'38.48"N 8°18'51.03"E	A	x	x		x
2020	2020-09-14	7.8		5	na	Roledo3ID2020	TOR3	714	46°09'38.48"N 8°18'51.03"E	A	x	x		x
2020	2020-09-14	8		5	na	Roledo3ID2020	TOR3	714	46°09'38.48"N 8°18'51.03"E	A	x	x		x
2020	2020-09-14	8		5	na	Roledo3ID2020	TOR3	714	46°09'38.48"N 8°18'51.03"E	A	x	x		x
2020	2020-09-14	8		5	na	Roledo3ID2020	TOR3	714	46°09'38.48"N 8°18'51.03"E	A	x	x		x
2020	2020-09-14	8.2		5	na	Roledo3ID2020	TOR3	714	46°09'38.48"N 8°18'51.03"E	A	x	x		x
2020	2020-09-14	8.4		5	na	Roledo3ID2020	TOR3	714	46°09'38.48"N 8°18'51.03"E	A	x	x		x
2020	2020-09-14	8.5		5	na	Roledo3ID2020	TOR3	714	46°09'38.48"N 8°18'51.03"E	A	x	x		x
2020	2020-09-14	9.7		8	0.5	Roledo3ID2020	TOR3	714	46°09'38.48"N 8°18'51.03"E	A	x	x	x	x
2020	2020-09-14	9.9		8	0.5	Roledo3ID2020	TOR3	714	46°09'38.48"N 8°18'51.03"E	A	x	x	x	x
2020	2020-09-14	11.2		12	0.5	Roledo3ID2020	TOR3	714	46°09'38.48"N 8°18'51.03"E	A	x	x	x	x
2020	2020-09-14	11.2		16	0.5	Roledo3ID2020	TOR3	714	46°09'38.48"N 8°18'51.03"E	A	x	x	x	x
2020	2020-09-14	12		14	na	Roledo3ID2020	TOR3	714	46°09'38.48"N 8°18'51.03"E	A	x	x		x
2020	2020-09-14	12.1		15	0.5	Roledo3ID2020	TOR3	714	46°09'38.48"N 8°18'51.03"E	A	x	x	x	x
2020	2020-09-14	12.1		17	0.5	Roledo3ID2020	TOR3	714	46°09'38.48"N 8°18'51.03"E	A	x	x	x	x
2020	2020-09-14	14.1		28	1.5	Roledo3ID2020	TOR3	714	46°09'38.48"N 8°18'51.03"E	A	x	x	x	x
2020	2020-09-14	17		43	na	Roledo3ID2020	TOR3	714	46°09'38.48"N 8°18'51.03"E	A	x	x		x
2020	2020-09-14	17.8		49	1.5	Roledo3ID2020	TOR3	714	46°09'38.48"N 8°18'51.03"E	A	x	x	x	x
2020	2020-09-14	21.3		97	na	Roledo3ID2020	TOR3	714	46°09'38.48"N 8°18'51.03"E	A	x	x		x
2020	2020-09-14	23.5		127	na	Roledo3ID2020	TOR3	714	46°09'38.48"N 8°18'51.03"E	A	x	x		x
2020	2020-09-14	23.8		121	2.5	Roledo3ID2020	TOR3	714	46°09'38.48"N 8°18'51.03"E	A	x	x	x	x
2020	2020-09-14	33		343	3.5	Roledo3ID2020	TOR3	714	46°09'38.48"N 8°18'51.03"E	A	x	x	x	x
2020	2020-09-16	7.8		3	na	Roledo4ID2020	TOR3	324	46°09'49.41"N 8°18'49.66"E	A	x	x		x
2020	2020-09-16	9.3		7	0.5	Roledo4ID2020	TOR3	324	46°09'49.41"N 8°18'49.66"E	A	x	x	x	x
2020	2020-09-16	9.5		8	0.5	Roledo4ID2020	TOR3	324	46°09'49.41"N 8°18'49.66"E	A	x	x	x	x
2020	2020-09-16	16		39	na	Roledo4ID2020	TOR3	324	46°09'49.41"N 8°18'49.66"E	A	x	x		x
2020	2020-09-16	13.5		22	1.5	Roledo4ID2020	TOR3	324	46°09'49.41"N 8°18'49.66"E	A	x	x	x	x
2020	2020-09-16	18		53	2.5	Roledo4ID2020	TOR3	324	46°09'49.41"N 8°18'49.66"E	A	x	x	x	x
2020	2020-09-16	18.6		64	1.5	Roledo4ID2020	TOR3	324	46°09'49.41"N 8°18'49.66"E	A	x	x	x	x
2020	2020-09-16	18.7		60	1.5	Roledo4ID2020	TOR3	324	46°09'49.41"N 8°18'49.66"E	A	x	x	x	x
2020	2020-09-16	23.6		117	2.5	Roledo4ID2020	TOR3	324	46°09'49.41"N 8°18'49.66"E	A	x	x	x	x
2020	2020-09-16	23.7		136	2.5	Roledo4ID2020	TOR3	324	46°09'49.41"N 8°18'49.66"E	A	x	x	x	x
2020	2020-06-25	19.7	71.6291	na	1.25	VogognaID2020	TOR2	320	46°01'19.48"N 8°16'53.45"E	A		x	x	x
2020	2020-06-25	19.9	73.8743	na	na	VogognaID2020	TOR2	320	46°01'19.48"N 8°16'53.45"E	A		x		x
2020	2020-06-25	33.6	366.074	na	3.25	VogognaID2020	TOR2	320	46°01'19.48"N 8°16'53.45"E	A		x	x	x
2020	2020-06-25	16	37.935	na	na	VogognaID2020	TOR2	320	46°01'19.48"N 8°16'53.45"E	A		x		x
2020	2020-06-25	16.1	38.6641	na	na	VogognaID2020	TOR2	320	46°01'19.48"N 8°16'53.45"E	A		x		x
2020	2020-06-25	17.4	49.0172	na	na	VogognaID2020	TOR2	320	46°01'19.48"N 8°16'53.45"E	A		x		x
2020	2020-06-25	18.2	56.2338	na	na	VogognaID2020	TOR2	320	46°01'19.48"N 8°16'53.45"E	A		x		x
2020	2020-06-25	20.4	79.6934	na	na	VogognaID2020	TOR2	320	46°01'19.48"N 8°16'53.45"E	A		x		x
2020	2020-06-25	26.8	183.446	na	na	VogognaID2020	TOR2	320	46°01'19.48"N 8°16'53.45"E	A		x		x
2020	2020-06-25	31.2	291.897	na	3.25	VogognaID2020	TOR2	320	46°01'19.48"N 8°16'53.45"E	A		x	x	x
2020	2020-06-25	33.3	356.178	na	2.25	VogognaID2020	TOR2	320	46°01'19.48"N 8°16'53.45"E	A		x	x	x
						*For these electrofishing surveys transect data are not available			totals	579	451	458	295	538
									sample A	466	338	458	186	445
									sample B	113	113	0	109	93
									Wr (g)	124
				Surveys that did not contain S. marmoratus
				year	Date	Survey	Sampled system	Sampled volumes (m3)	Coordinates	sample	TL-W	DENS	TL-Age	PSD
				2018	2018-06-09	CosascaP2018	TOR2		46°06'02.50"N 8°18'24.10"E	B
				2019	2019-11-28	CrevoladossolamonteID2019	TOR3	470	46°09'15.76"N 8°18'45.59"E	A		x
				2016	2016-05-18	DomodossolaP2016	TOR2		46°06'53.31"N 8°18'17.84"E	B
				2020	2020-06-17	DomodossolaP2020	TOR2		46°06'39.75"N 8°18'24.22"E	B
				2020	2020-09-14	Masera-Aviosuperficie1P2020	TOR3		46°08'06.83"N 8°18'18.59"E	B
				2017	2017-06-27	Prata1ID2017	TOR2	232	46°02'06.19''N 8°16'36.27''E	A		x
